# Supplementary material for: Assessing Future Climate Change Impacts on Potato Yields — A Case Study for Prince Edward Island, Canada
Source: Foods. 2023 Mar 10;12(6):1176. doi: 10.3390/foods12061176 (PMC10048153; doi:10.3390/foods12061176)
Supplement: Supplementary file 1 [file foods-12-01176-s001.zip]

Archive with 1 entries (1 files):
- foods-2247372-supplementary.pdf
